# Supplementary material for: Antithrombin activity levels for predicting long-term outcomes in the early phase of isolated traumatic brain injury
Source: Front Immunol. 2022 Sep 29;13:981826. doi: 10.3389/fimmu.2022.981826 (PMC9558212; doi:10.3389/fimmu.2022.981826)
Supplement: Supplementary file 1 [file Table_1.xlsx]

## Sheet: Supplementary Table 1
Supplementary Table 1. Biomarkers of good and poor GOSE groups 3 h after injury
		Good GOSE group	Poor GOSE group
		n=24	n=25	p-value
	Platelet count (×104/dL)	21.0 [18.7–23.1]	14.8 [10.9–20.1]	0.002
	PT-INR	1.04 [1.02–1.11]	1.17 [1.07–1.20]	0.005
	APTT (sec)	26.9 [25.1–28.3]	31.7 [27.2–35.1]	0.001
	Fibrinogen (mg/dL)	200 [174–231]	146 [119–234]	0.062
	FDP (μg/mL)	69.5 [22.0–101.4]	257.0 [91.2–625.8]	0.002
	D-dimer (μg/mL)	31.0 [10.5–41.8]	84.1 [32.4–213.1]	0.004
	TAT (mg/mL)	120.0 [60.6–120.0]	120.0 [120.0–120.0]	0.039
	Plasminogen (%)	89.0 [85.8–100.0]	84.0 [77.0–93.8]	0.066
	α2-PI (%)	97.5 [88.3–102.5]	69.0 [55.0–84.8]	<0.001
	PIC (μg/mL)	5.0 [2.2–11.9]	13.3 [9.3–34.4]	0.004
	PAI-1 (ng/mL)	25.0 [11.0–40.0]	64.5 [34.0–103.3]	<0.001
	Antithrombin (%)	90.5 [83.0–96.5]	72.5 [65.5–77.8]	<0.001
All data are presented as median [interquartile range]. Abbreviations: GOSE, Glasgow Outcome Scale-Extended; PT-INR, prothrombin time international normalized ratio; APTT, activated partial thromboplastin time; FDP, fibrin/fibrinogen degradation products; TAT, thrombin-antithrombin complex; α2-PI, alpha 2-plasmin inhibitor; PIC, plasmin/alpha 2-antiplasmin complex; PAI-1, plasminogen activator in…

## Sheet: Supplementary Table 2
Supplementary Table 2. Biomarkers of good and poor GOSE groups 6 h after injury
		Good GOSE group	Poor GOSE group
		n=24	n=25	p-value
	Platelet count (×104/dL)	19.8 [16.0–22.7]	11.3 [8.5–17.9]	<0.001
	PT-INR	1.04 [1.00–1.10]	1.14 [1.04–1.19]	0.01
	APTT (sec)	27.2 [25.7–29.1]	31.5 [28.1–33.4]	0.002
	Fibrinogen (mg/dL)	203 [168–239]	160 [109–223]	0.111
	FDP (μg/mL)	43.6 [17.7–64.2]	119.2 [45.3–264.7]	0.006
	D-dimer (μg/mL)	21.4 [9.9–32.6]	51.0 [19.4–111.1]	0.029
	TAT (mg/mL)	27.6 [20.3–52.6]	63.9 [27.2–109.3]	0.058
	Plasminogen (%)	87.0 [80.5–99.3]	82.0 [69.5–91.8]	0.05
	α2-PI (%)	96.5 [88.5–100.3]	71.5 [56.0–87.0]	<0.001
	PIC (μg/mL)	5.1 [1.9–10.7]	8.7 [4.5–12.8]	0.022
	PAI-1 (ng/mL)	17.5 [10.0–37.5]	101.5 [73.8–166.0]	<0.001
	Antithrombin (%)	91.5 [83.0–97.3]	72.0 [67.0–78.8]	<0.001
All data are presented as median [interquartile range]. Abbreviations: GOSE, Glasgow Outcome Scale-Extended; PT-INR, prothrombin time international normalized ratio; APTT, activated partial thromboplastin time; FDP, fibrin/fibrinogen degradation products; TAT, thrombin-antithrombin complex; α2-PI, alpha 2-plasmin inhibitor; PIC, plasmin/alpha 2-antiplasmin complex; PAI-1, plasminogen activator in…

## Sheet: Supplementary Table 3
Supplementary Table 3. Biomarkers of good and poor GOSE groups 12 h after injury
		Good GOSE group	Poor GOSE group
		n=24	n=25	p-value
	Platelet count (×104/dL)	18.9 [16.4–21.6]	10.4 [8.6–15.8]	<0.001
	PT-INR	1.04 [1.02–1.08]	1.09 [1.02–1.13]	0.141
	APTT (sec)	28.2 [26.2–29.2]	29.5 [28.5–31.5]	0.019
	Fibrinogen (mg/dL)	222 [203–262]	188 [152–217]	0.012
	FDP (μg/mL)	30.7 [12.8–49.7]	65.7 [39.3–92.7]	0.004
	D-dimer (μg/mL)	17.5 [7.4–25.4]	33.3 [13.2–68.6]	0.012
	TAT (mg/mL)	21.1 [12.6–31.5]	31.5 [21.5–59.6]	0.073
	Plasminogen (%)	88.5 [79.0–96.3]	81.5 [72.0–85.3]	0.045
	α2-PI (%)	94.0 [86.0–103.3]	74.0 [63.5–83.8]	0.001
	PIC (μg/mL)	2.1 [1.1–4.4]	4.4 [2.9–7.3]	0.017
	PAI-1 (ng/mL)	13.0 [10.0–30.8]	72.0 [33.5–185.8]	<0.001
	Antithrombin (%)	90.0 [83.8–95.5]	76.0 [70.5–78.3]	<0.001
All data are presented as median [interquartile range]. Abbreviations: GOSE, Glasgow Outcome Scale-Extended; PT-INR, prothrombin time international normalized ratio; APTT, activated partial thromboplastin time; FDP, fibrin/fibrinogen degradation products; TAT, thrombin-antithrombin complex; α2-PI, alpha 2-plasmin inhibitor; PIC, plasmin/alpha 2-antiplasmin complex; PAI-1, plasminogen activator in…

## Sheet: Supplementary Table 4
Supplementary Table 4. Biomarkers of good and poor GOSE groups 24 h after injury
		Good GOSE group	Poor GOSE group
		n=24	n=25	p-value
	Platelet count (×104/dL)	17.1 [14.1–20.2]	11.3 [8.4–15.5]	0.001
	PT-INR	1.04 [1.00–1.07]	1.02 [1.00–1.07]	0.624
	APTT (sec)	28.8 [27.5–30.4]	29.3 [26.8–31.3]	0.864
	Fibrinogen (mg/dL)	296 [256–342]	271 [249–302]	0.334
	FDP (μg/mL)	8.8 [5.0–18.3]	23.4 [12.7–35.5]	0.004
	D-dimer (μg/mL)	5.5 [3.2–13.5]	15.7 [10.3–28.2]	0.003
	TAT (mg/mL)	9.0 [5.6–21.4]	15.4 [10.7–23.3]	0.08
	Plasminogen (%)	84.5 [77.3–88.5]	79.0 [73.5–85.5]	0.123
	α2-PI (%)	102.0 [92.5–105.3]	87.0 [76.0–95.0]	0.013
	PIC (μg/mL)	0.6 [0.4–1.3]	1.1 [0.8–1.5]	0.051
	PAI-1 (ng/mL)	17.5 [12.0–26.3]	59.0 [23.5–133.0]	0.001
	Antithrombin (%)	87.0 [82.5–99.0]	74.0 [72.5–79.0]	0.001
All data are presented as median [interquartile range]. Abbreviations: GOSE, Glasgow Outcome Scale-Extended; PT-INR, prothrombin time international normalized ratio; APTT, activated partial thromboplastin time; FDP, fibrin/fibrinogen degradation products; TAT, thrombin-antithrombin complex; α2-PI, alpha 2-plasmin inhibitor; PIC, plasmin/alpha 2-antiplasmin complex; PAI-1, plasminogen activator in…
